# Supplementary material for: The Association Study of IL-23R Polymorphisms With Cerebral Palsy in Chinese Population
Source: Front Neurosci. 2020 Nov 25;14:590098. doi: 10.3389/fnins.2020.590098 (PMC7724030; doi:10.3389/fnins.2020.590098)
Supplement: Supplementary file 1 [file Table_1.xlsx]

## Sheet: Sheet2
Supplementary Table 1. Subgroup analysis of IL-23R allele and genotype
Iterms	P value	rs10889657	rs6682925	rs184444	rs1004819	rs11805303	rs10889677
Male	p-allele value	0.044* (0.26)	0.1	0.069	0.062* (0.37)	0.029* (0.18)	0.058
	p-genotype value	0.075	0.27	0.16	0.023* (0.14)	0.014* (0.084)	0.031* (0.19)
Premature delivery(<37week)	p-allele value	0.084	0.38	0.2	0.032* (0.19)	0.015* (0.090)	0.046* (0.28)
	p-genotype value	0.016* (0.096)	0.63	0.29	0.043*(0.26)	0.025* (0.15)	0.052
Low birth weight	p-allele value	0.73	0.49	0.22	0.63	0.36	0.47
	p-genotype value	0.59	0.78	0.45	0.56	0.61	0.74
Birth asphyxia	p-allele value	0.5	0.66	0.56	0.65	0.026* (0.16)	0.1
	p-genotype value	0.25	0.85	0.62	0.44	0.058	0.014* (0.084)
Intrauterine growth retardation	p-allele value	0.29	0.56	0.79	0.96	0.35	0.16
	p-genotype value	0.049*(0.29)	0.84	0.35	0.97	0.56	0.15
Threatened preterm birth	p-allele value	0.49	0.84	0.51	0.71	0.79	0.18
	p-genotype value	0.72	0.98	0.34	0.7	0.96	0.31
Premature rupture of membranes	p-allele value	0.24	0.86	0.84	0.23	0.47	0.047* (0.24)
	p-genotype value	0.048	0.96	0.92	0.48	0.46	0.094
Pregnancy induced hypertension	p-allele value	0.57	0.25	0.064	0.044* (0.26)	0.012* (0.072)	0.11
	p-genotype value	0.34	0.32	0.11	0.098	0.059	0.22
Placental abruption	p-allele value	0.41	0.43	0.74	0.12	0.19	0.95
	p-genotype value	0.71	0.23	0.54	0.26	0.41	0.83
Intracranial hemorrhage	p-allele value	0.058	0.75	0.52	0.11	0.67	0.73
	p-genotype value	0.021* (0.13)	0.83	0.56	0.024* (0.14)	0.57	0.75
Pathological jaundice	p-allele value	0.12	0.7	0.56	0.16	0.16	0.4
	p-genotype value	0.045* (0.27)	0.74	0.21	0.073	0.17	0.27
Spastic type	p-allele value	0.42	0.82	0.46	0.023* (0.14)	0.023* (0.14)	0.16
	p-genotype value	0.13	0.97	0.56	0.087	0.071	0.022* (0.13)
With mental retardation	p-allele value	0.06	0.57	0.28	0.021* (0.13)	0.019* (0.11)	0.024* (0.14)
	p-genotype value	0.026* (0.077)	0.61	0.2	0.05	0.052	0.042* (0.24)
With PVL	p-allele value	0.96	0.99	0.43	0.85	0.58	0.67
	p-genotype value	0.59	0.99	0.54	0.98	0.86	0.87
Note: *indicates p<0.05 before correction, and the datum in parentheses indicates the p value after Bonferroni correction.
